# Supplementary material for: Age, metabolisms, and potential origin of dominant anammox bacteria in the global oxygen-deficient zones
Source: ISME Commun. 2024 Apr 22;4(1):ycae060. doi: 10.1093/ismeco/ycae060 (PMC11104535; doi:10.1093/ismeco/ycae060)
Supplement: Table_S3_Distribution_of_Scalindua_sp022570935_ycae060 [file table_s3_distribution_of_scalindua_sp022570935_ycae060.zip]

Archive with 1 entries (1 files):
- Table_S3_Distribution_of_Scalindua_sp022570935_ycae060.xlsm
