# Supplementary material for: Age, metabolisms, and potential origin of dominant anammox bacteria in the global oxygen-deficient zones
Source: ISME Commun. 2024 Apr 22;4(1):ycae060. doi: 10.1093/ismeco/ycae060 (PMC11104535; doi:10.1093/ismeco/ycae060)
Supplement: Table_S3_Distribution_of_Scalindua_sp022570935_ycae060 [file table_s3_distribution_of_scalindua_sp022570935_ycae060.zip › Table_S3_Distribution_of_Scalindua_sp022570935_ycae060.xlsm]

## Sheet: Table S3 Distribution
sample	relative_abundance	coverage	organism	release_year	eukaryotic_host_association	Geographic region
SRR3943823	0.53	12.61	marine sediment metagenome	2017	ecological	West Pacific
SRR3943822	0.52	11.84	marine sediment metagenome	2017	ecological	West Pacific
SRR10109475	0.41	1.3	sediment metagenome	2020	ecological	Gulf of Mexico
SRR3943821	0.37	8.16	marine sediment metagenome	2017	ecological	West Pacific
SRR10109473	0.36	1.12	sediment metagenome	2020	ecological	Gulf of Mexico
SRR5373744	0.34	5.89	marine sediment metagenome	2019	ecological	South China Sea
SRR2915692	0.31	5.75	marine sediment metagenome	2016	ecological	East China Sea
SRR15671256	0.3	15.39	sediment metagenome	2021	ecological	Not known
ERR695596	0.29	1.43	marine sediment metagenome	2015	ecological	Not known
SRR5504447	0.14	5.26	marine metagenome	2017	ecological	ETNP
SRR1971619	0.14	1.55	marine sediment metagenome	2016	ecological	Nordic Seas
SRR9649757	0.13	0.93	sediment metagenome	2019	ecological	Gulf of Mexico
ERR599037	0.09	6.96	marine metagenome	2014	ecological	Arabian Sea
SRR10556723	0.09	23.87	marine metagenome	2019	ecological	ETNP
SRR6479059	0.09	3.03	sediment metagenome	2018	ecological	Gulf of California
SRR12623516	0.09	2.95	cold seep metagenome	2020	ecological	Scotian Basin
ERR599167	0.09	6.57	marine metagenome	2014	ecological	Arabian Sea
ERR599062	0.08	10.23	marine metagenome	2014	ecological	Arabian Sea
ERR599172	0.08	2.51	marine metagenome	2014	ecological	Arabian Sea
SRR10556728	0.07	14.72	marine metagenome	2019	ecological	ETNP
SRR4465036	0.06	2.85	marine metagenome	2017	ecological	ETNP
SRR5373743	0.06	1.3	marine sediment metagenome	2019	ecological	South China Sea
SRR5560801	0.06	3.74	hydrothermal vent metagenome	2017	ecological	South Atlantic Ridge
SRR8302209	0.05	7.75	sediment metagenome	2019	ecological	Arabian Sea
ERR5037037	0.04	0.8	metagenome	2021	ecological	West Pacific
SRR7716470	0.03	1.76	marine sediment metagenome	2019	ecological	Gulf of Mexico
SRR17063065	0.03	1.69	metagenome	2021	ecological	South China Sea
SRR1971623	0.03	1.12	marine sediment metagenome	2016	ecological	Nordic Seas
SRR5211005	0.02	0.99	subsurface metagenome	2017	ecological	Indian Ocean
SRR5210996	0.02	1.13	subsurface metagenome	2017	ecological	Indian Ocean
SRR1555744	0.01	0.77	marine sediment metagenome	2015	ecological	Nordic Seas
SRR14699965	0.01	1.04	seawater metagenome	2021	ecological	West Pacific
SRR13892589	0.01	1.47	cold seep metagenome	2021	ecological	South China Sea
SRR13892605	0.01	1.18	cold seep metagenome	2021	ecological	South China Sea
SRR13892604	0.01	1.24	cold seep metagenome	2021	ecological	South China Sea
SRR13892588	0.01	0.94	cold seep metagenome	2021	ecological	South China Sea
