# Supplementary material for: Age, metabolisms, and potential origin of dominant anammox bacteria in the global oxygen-deficient zones
Source: ISME Commun. 2024 Apr 22;4(1):ycae060. doi: 10.1093/ismeco/ycae060 (PMC11104535; doi:10.1093/ismeco/ycae060)
Supplement: Supplementary_Data_S1_inStrain_analysis_ycae060 [file supplementary_data_s1_instrain_analysis_ycae060.xlsx]

## Sheet: List of Scalindua genomes
Genome ID	GTDB classification
Brocadiaceae_bacterium_Bsp_12	d__Bacteria;p__Planctomycetota;c__Brocadiia;o__Brocadiales;f__Scalinduaceae;g__Scalindua;s__
Scalindua_Bin_040	d__Bacteria;p__Planctomycetota;c__Brocadiia;o__Brocadiales;f__Scalinduaceae;g__Scalindua;s__
Scalindua_Bsp_10	d__Bacteria;p__Planctomycetota;c__Brocadiia;o__Brocadiales;f__Scalinduaceae;g__Scalindua;s__
Scalindua_ODZ_A	d__Bacteria;p__Planctomycetota;c__Brocadiia;o__Brocadiales;f__Scalinduaceae;g__Scalindua;s__
Scalindua_arabica	d__Bacteria;p__Planctomycetota;c__Brocadiia;o__Brocadiales;f__Scalinduaceae;g__Scalindua;s__Scalindua arabica
Scalindua_MAG_55	d__Bacteria;p__Planctomycetota;c__Brocadiia;o__Brocadiales;f__Scalinduaceae;g__Scalindua;s__Scalindua brodae
Scalindua_bacterium_S225	d__Bacteria;p__Planctomycetota;c__Brocadiia;o__Brocadiales;f__Scalinduaceae;g__Scalindua;s__Scalindua brodae
Scalindua_brodae_JRYO01	d__Bacteria;p__Planctomycetota;c__Brocadiia;o__Brocadiales;f__Scalinduaceae;g__Scalindua;s__Scalindua brodae
Scalindua_rubra_Ru_enrich_A1	d__Bacteria;p__Planctomycetota;c__Brocadiia;o__Brocadiales;f__Scalinduaceae;g__Scalindua;s__Scalindua brodae
Scalindua_japonica	d__Bacteria;p__Planctomycetota;c__Brocadiia;o__Brocadiales;f__Scalinduaceae;g__Scalindua;s__Scalindua japonica
Scalindua_rubra_MAYW01	d__Bacteria;p__Planctomycetota;c__Brocadiia;o__Brocadiales;f__Scalinduaceae;g__Scalindua;s__Scalindua rubra
Scalindua_sp._co234_bin73	d__Bacteria;p__Planctomycetota;c__Brocadiia;o__Brocadiales;f__Scalinduaceae;g__Scalindua;s__Scalindua sp018648405
Scalindua_sp._SI034_bin70	d__Bacteria;p__Planctomycetota;c__Brocadiia;o__Brocadiales;f__Scalinduaceae;g__Scalindua;s__Scalindua sp018670825
Scalindua_sp._SI037_bin72	d__Bacteria;p__Planctomycetota;c__Brocadiia;o__Brocadiales;f__Scalinduaceae;g__Scalindua;s__Scalindua sp018670825
Scalindua_sp._SI054_bin45	d__Bacteria;p__Planctomycetota;c__Brocadiia;o__Brocadiales;f__Scalinduaceae;g__Scalindua;s__Scalindua sp018670825
Scalindua_sp._SI060_bin37	d__Bacteria;p__Planctomycetota;c__Brocadiia;o__Brocadiales;f__Scalinduaceae;g__Scalindua;s__Scalindua sp018670825
Scalindua_sp._SI072_bin54	d__Bacteria;p__Planctomycetota;c__Brocadiia;o__Brocadiales;f__Scalinduaceae;g__Scalindua;s__Scalindua sp018670825
Scalindua_sp._SI074_bin13	d__Bacteria;p__Planctomycetota;c__Brocadiia;o__Brocadiales;f__Scalinduaceae;g__Scalindua;s__Scalindua sp018670825
Scalindua_sp._SI075_bin57	d__Bacteria;p__Planctomycetota;c__Brocadiia;o__Brocadiales;f__Scalinduaceae;g__Scalindua;s__Scalindua sp018670825
Scalindua_sp._OFTM1	d__Bacteria;p__Planctomycetota;c__Brocadiia;o__Brocadiales;f__Scalinduaceae;g__Scalindua;s__Scalindua sp021776915
Scalindua_sp._OFTM180	d__Bacteria;p__Planctomycetota;c__Brocadiia;o__Brocadiales;f__Scalinduaceae;g__Scalindua;s__Scalindua sp021777035
Planctomycetes_bacterium_B22T3L8	d__Bacteria;p__Planctomycetota;c__Brocadiia;o__Brocadiales;f__Scalinduaceae;g__Scalindua;s__Scalindua sp022570935
Planctomycetes_bacterium_B27T3L11	d__Bacteria;p__Planctomycetota;c__Brocadiia;o__Brocadiales;f__Scalinduaceae;g__Scalindua;s__Scalindua sp022570935
Scalindua_sp._P6-7	d__Bacteria;p__Planctomycetota;c__Brocadiia;o__Brocadiales;f__Scalinduaceae;g__Scalindua;s__Scalindua sp024654465
Scalindua_sp._S40-8	d__Bacteria;p__Planctomycetota;c__Brocadiia;o__Brocadiales;f__Scalinduaceae;g__Scalindua;s__Scalindua sp024654465
Scalindua_ODZ_B	d__Bacteria;p__Planctomycetota;c__Brocadiia;o__Brocadiales;f__Scalinduaceae;g__Scalindua;s__Scalindua sp913055705
Scalindua_bin.7	d__Bacteria;p__Planctomycetota;c__Brocadiia;o__Brocadiales;f__Scalinduaceae;g__Scalindua;s__Scalindua sp913055705

## Sheet: AS_130m
genome	coverage	breadth	nucl_diversity	length	true_scaffolds	detected_scaffolds	coverage_median	coverage_std	coverage_SEM	breadth_minCov	breadth_expected	nucl_diversity_rarefied	conANI_reference	popANI_reference	iRep	iRep_GC_corrected	linked_SNV_count	SNV_distance_mean	r2_mean	d_prime_mean	consensus_divergent_sites	population_divergent_sites	SNS_count	SNV_count	filtered_read_pair_count	reads_unfiltered_pairs	reads_mean_PID	divergent_site_count	reads_unfiltered_reads
Scalindua_ODZ_A	53.8501	0.999812	0.00161763	2378479	40	40	54	10.4359	0.00677815	0.999328	1	0.00153666	0.999974	0.999991	1.29017	FALSE	11904	62.0468	0.869804	0.995983	62	21	99	10087	477008	478171	0.996409	10186	972742
Scalindua_ODZ_B	8.82145	0.995279	0.018616	1665406	101	101	8	4.01878	0.00313317	0.869294	0.999586	5.72e-06	0.99555	0.999416	1.53281	FALSE	1016	18.6467	0.405357	0.966066	6443	845	815	45616	54693	55893	0.982826	46431	116634
Scalindua_bin.7	6.64836	0.939172	0.0223219	2066161	206	205	5	18.0827	0.0127073	0.556636	0.997179	0.00081698	0.989203	0.996818	2.55045	FALSE	9435	85.9801	0.351336	0.910039	12418	3660	3524	40628	51228	53856	0.97354	44152	117084
* other Scalindua genomes that have less than 1x estimated coverage and therefore not listed here.
* only the genomes highlighted by green background are present in the sample investigated, due to their high coverages and ~100% breadths.

## Sheet: AS_150m
genome	coverage	breadth	nucl_diversity	length	true_scaffolds	detected_scaffolds	coverage_median	coverage_std	coverage_SEM	breadth_minCov	breadth_expected	nucl_diversity_rarefied	conANI_reference	popANI_reference	iRep	iRep_GC_corrected	linked_SNV_count	SNV_distance_mean	r2_mean	d_prime_mean	consensus_divergent_sites	population_divergent_sites	SNS_count	SNV_count	filtered_read_pair_count	reads_unfiltered_pairs	reads_mean_PID	reads_unfiltered_reads	divergent_site_count
Planctomycetes_bacterium_B22T3L8	3.28745	0.273293	0.0268926	2739149	616	436	0	10.5662	0.00653284	0.147324	0.945132	0.0128183	0.948045	0.964705		FALSE	126759	83.6657	0.197472	0.932737	20966	14243	13573	24133	33563	46624	0.930698	115481	37706
Planctomycetes_bacterium_B27T3L11	3.73738	0.287469	0.0266016	2523958	270	231	0	11.1329	0.00708374	0.162818	0.963121	0.0185377	0.949118	0.965292		FALSE	144079	88.5509	0.181341	0.921643	20910	14263	13559	24508	35065	47026	0.932845	113183	38067
Scalindua_Bin_040	6.69092	0.404842	0.0268192	2674276	255	210	0	16.007	0.00988301	0.255187	0.997283	0.022866	0.947727	0.964543		FALSE	274328	88.0716	0.206657	0.936163	35673	24197	22932	42886	66427	93722	0.9315	222163	65818
Scalindua_ODZ_A	7.90657	0.996879	0.00179449	2378479	40	40	8	3.47893	0.00225958	0.842517	0.999071	0.000806121	0.999584	0.999977	1.45004	FALSE	1922	53.6743	0.242563	0.942133	833	46	45	5665	69335	69892	0.995349	142846	5710
Scalindua_ODZ_B	91.9229	0.998465	0.0306157	1665406	101	101	87	41.7349	0.0325379	0.994915	1	0.030727	0.990791	0.999761	1.81789	FALSE	3075448	120.828	0.240737	0.914829	15258	396	370	148080	564047	595504	0.970851	1271711	148450
Scalindua_arabica	5.35194	0.382896	0.0266005	2693807	102	98	0	13.8091	0.00844563	0.226279	0.991136	0.0272554	0.94838	0.965265		FALSE	194134	88.5154	0.218844	0.934084	31465	21173	20116	36512	53700	75539	0.932159	182880	56628
Scalindua_bin.7	90.3906	0.993338	0.0334246	2066161	206	205	83	56.0229	0.0393692	0.98562	1	0.0331636	0.986241	0.998918	2.25236	FALSE	4150411	120.034	0.218643	0.908714	28019	2203	1990	196665	688804	735831	0.966495	1596964	198655
Scalindua_sp._OFTM1	1.52247	0.149363	0.0256664	3785561	89	69	0	7.01971	0.00361641	0.0707903	0.739288	0.0229064	0.944746	0.960975		FALSE	75794	86.426	0.210043	0.939347	14807	10458	9967	15214	21678	35080	0.927108	88094	25181
* other Scalindua genomes that have less than 1x estimated coverage and therefore not listed here.
* only the genomes highlighted by green background are present in the sample investigated, due to their high coverages and ~100% breadths.

## Sheet: AS_200m
genome	coverage	breadth	nucl_diversity	length	true_scaffolds	detected_scaffolds	coverage_median	coverage_std	coverage_SEM	breadth_minCov	breadth_expected	nucl_diversity_rarefied	conANI_reference	popANI_reference	iRep	iRep_GC_corrected	linked_SNV_count	SNV_distance_mean	r2_mean	d_prime_mean	consensus_divergent_sites	population_divergent_sites	SNS_count	SNV_count	filtered_read_pair_count	reads_unfiltered_pairs	reads_mean_PID	divergent_site_count	reads_unfiltered_reads
Planctomycetes_bacterium_B22T3L8	6.36024	0.30823	0.0268854	2739149	616	451	0	20.4357	0.012635	0.19203	0.996361	0.0192981	0.946329	0.964388		FALSE	274320	105.93	0.196618	0.918308	28231	18732	17740	33720	64332	88800	0.930495	51460	221042
Planctomycetes_bacterium_B27T3L11	7.24947	0.321852	0.0264837	2523958	270	236	0	21.8093	0.0138771	0.205738	0.998341	0.0229226	0.947292	0.965088		FALSE	298294	107.925	0.191034	0.908752	27370	18129	17177	33584	67398	89796	0.933124	50761	217207
Scalindua_Bin_040	13.0452	0.44741	0.0268291	2674276	255	215	0	31.3533	0.0193581	0.311946	0.99999	0.0250829	0.9451	0.963933		FALSE	530509	109.142	0.204444	0.920107	45799	30088	28333	56420	128472	180499	0.931645	84753	429718
Scalindua_ODZ_B	122.795	0.997477	0.0349048	1665406	101	101	107	75.5659	0.0589136	0.994383	1	0.0349747	0.983007	0.999592	2.2918	FALSE	3951816	135.659	0.21941	0.895292	28141	675	601	161970	747763	807973	0.962928	162571	1755289
Scalindua_arabica	9.94616	0.4222	0.0268893	2693807	102	98	0	26.4587	0.0161821	0.279477	0.999847	0.0267496	0.94633	0.964991		FALSE	385531	106.414	0.217735	0.921125	40406	26357	24843	48735	98881	139072	0.932256	73578	338916
Scalindua_bin.7	137.94	0.994317	0.0355065	2066161	206	205	118	96.5032	0.0678162	0.989139	1	0.034999	0.980508	0.998872	2.58121	FALSE	5143081	139.583	0.214228	0.889215	39837	2306	2085	202619	1042434	1128614	0.962417	204704	2475673
Scalindua_sp._OFTM1	2.98336	0.175272	0.0257315	3785561	89	70	0	13.7668	0.00709235	0.0953127	0.928231	0.0260802	0.94281	0.960292		FALSE	171124	105.011	0.215538	0.926022	20635	14327	13544	21866	41933	66742	0.928717	35410	168885
* other Scalindua genomes that have less than 1x estimated coverage and therefore not listed here.
* only the genomes highlighted by green background are present in the sample investigated, due to their high coverages and ~100% breadths.

## Sheet: AS_400m
genome	coverage	breadth	nucl_diversity	length	true_scaffolds	detected_scaffolds	coverage_median	coverage_std	coverage_SEM	breadth_minCov	breadth_expected	nucl_diversity_rarefied	conANI_reference	popANI_reference	iRep	iRep_GC_corrected	linked_SNV_count	SNV_distance_mean	r2_mean	d_prime_mean	consensus_divergent_sites	population_divergent_sites	SNS_count	SNV_count	filtered_read_pair_count	reads_unfiltered_pairs	reads_mean_PID	divergent_site_count	reads_unfiltered_reads
Planctomycetes_bacterium_B22T3L8	4.47356	0.292627	0.025843	2739149	616	443	0	14.3454	0.00886947	0.165453	0.980748	0.0154279	0.947421	0.964012		FALSE	168214	91.2789	0.207978	0.920988	23829	16310	15557	26600	45946	62890	0.931333	42157	152194
Planctomycetes_bacterium_B27T3L11	5.0966	0.303564	0.0258192	2523958	270	234	0	15.2387	0.00969624	0.182015	0.988894	0.0203793	0.947869	0.964538		FALSE	183326	95.4923	0.197636	0.908733	23949	16291	15546	27011	48139	63874	0.933295	42557	151421
Scalindua_Bin_040	9.20803	0.42564	0.0263271	2674276	255	215	0	22.118	0.013656	0.279757	0.999706	0.0237785	0.945908	0.963974		FALSE	347972	96.3661	0.216399	0.923341	40469	26953	25503	47305	91947	127787	0.932304	72808	298790
Scalindua_ODZ_B	79.1762	0.99673	0.0349516	1665406	101	101	68	52.2307	0.0407208	0.990603	1	0.0351927	0.980161	0.999237	2.46434	FALSE	2833303	112.524	0.225078	0.902926	32729	1258	1133	158187	488661	529333	0.961414	159320	1140877
Scalindua_arabica	7.03642	0.399999	0.0258599	2693807	102	98	0	18.6009	0.0113763	0.246265	0.997997	0.0251516	0.947381	0.964981		FALSE	241493	94.2458	0.228712	0.9239	34907	23231	22081	39348	71025	98897	0.932944	61429	235326
Scalindua_bin.7	92.7571	0.993408	0.0348787	2066161	206	205	79	66.4259	0.0466798	0.985124	1	0.034263	0.979072	0.998686	2.62482	FALSE	3839957	119.305	0.223834	0.897242	42597	2674	2404	195581	710332	769240	0.962105	197985	1672128
Scalindua_sp._OFTM1	2.10758	0.1635	0.024775	3785561	89	69	0	9.62445	0.00495832	0.082181	0.844482	0.0238039	0.943999	0.960177		FALSE	95776	91.3133	0.234069	0.927852	17422	12389	11781	17132	30132	47351	0.928535	28913	116141
* other Scalindua genomes that have less than 1x estimated coverage and therefore not listed here.
* only the genomes highlighted by green background are present in the sample investigated, due to their high coverages and ~100% breadths.
										s

## Sheet: ETNP_PS2_200m
genome	coverage	breadth	nucl_diversity	length	true_scaffolds	detected_scaffolds	coverage_median	coverage_std	coverage_SEM	breadth_minCov	breadth_expected	nucl_diversity_rarefied	conANI_reference	popANI_reference	iRep	iRep_GC_corrected	linked_SNV_count	SNV_distance_mean	r2_mean	d_prime_mean	consensus_divergent_sites	population_divergent_sites	SNS_count	SNV_count	filtered_read_pair_count	reads_unfiltered_pairs	reads_mean_PID	divergent_site_count	reads_unfiltered_reads
Planctomycetes_bacterium_B22T3L8	1.6091	0.221418	0.0196299	2739149	616	409	0	5.26288	0.00325393	0.0986854	0.758487	0.00236106	0.949766	0.960268		FALSE	15265	54.7534	0.264312	0.940091	13579	10740	10460	9818	16692	22416	0.93282	20278	55012
Planctomycetes_bacterium_B27T3L11	1.8562	0.235256	0.0201643	2523958	270	223	0	5.67685	0.00361212	0.112313	0.80583	0.00569077	0.950193	0.961287		FALSE	22349	59.4898	0.248174	0.936734	14119	10974	10672	10880	17695	23180	0.934418	21552	55290
Scalindua_Bin_040	3.45611	0.34735	0.0203185	2674276	255	205	0	8.39975	0.00518614	0.188814	0.952724	0.0138335	0.948267	0.960657		FALSE	51393	63.7231	0.310653	0.956132	26122	19866	19222	20807	34892	48116	0.932814	40029	112872
Scalindua_ODZ_B	48.3913	0.995127	0.0295365	1665406	101	101	47	23.4912	0.0183145	0.9835	1	0.029552	0.988084	0.998598	1.82194	FALSE	1433462	82.8382	0.287118	0.932161	19518	2296	2121	131145	300619	314813	0.970937	133266	670750
Scalindua_arabica	2.73663	0.320294	0.0202267	2693807	102	97	0	7.27588	0.00444993	0.157574	0.910761	0.0139011	0.94975	0.961965		FALSE	36047	63.5663	0.322816	0.952669	21330	16145	15650	16712	27925	37961	0.934261	32362	91109
Scalindua_bin.7	59.4209	0.997416	0.0292608	2066161	206	206	56	31.0984	0.0218539	0.98971	1	0.029375	0.989795	0.999328	1.9618	FALSE	2173181	92.803	0.289285	0.926314	20868	1374	1252	163943	458225	479142	0.972286	165195	1026124
* other Scalindua genomes that have less than 1x estimated coverage and therefore not listed here.
* only the genomes highlighted by green background are present in the sample investigated, due to their high coverages and ~100% breadths.

## Sheet: ETNP_PS3_250m
genome	coverage	breadth	nucl_diversity	length	true_scaffolds	detected_scaffolds	coverage_median	coverage_std	coverage_SEM	breadth_minCov	breadth_expected	nucl_diversity_rarefied	conANI_reference	popANI_reference	iRep	iRep_GC_corrected	linked_SNV_count	SNV_distance_mean	r2_mean	d_prime_mean	consensus_divergent_sites	population_divergent_sites	SNS_count	SNV_count	filtered_read_pair_count	reads_unfiltered_pairs	reads_mean_PID	divergent_site_count	reads_unfiltered_reads
Planctomycetes_bacterium_B22T3L8	1.76433	0.249694	0.022023	2739149	616	429	0	5.57179	0.00344493	0.106906	0.789424	0.00249078	0.949937	0.963283		FALSE	18045	56.1471	0.281627	0.940138	14660	10752	10424	11816	18372	24318	0.933005	22240	58727
Planctomycetes_bacterium_B27T3L11	2.05851	0.268779	0.0225683	2523958	270	231	0	6.06824	0.00386116	0.119636	0.837596	0.00407593	0.950565	0.963783		FALSE	25108	54.9399	0.253727	0.935872	14927	10936	10571	12765	19709	25389	0.935856	23336	59930
Scalindua_Bin_040	3.67605	0.383749	0.023019	2674276	255	209	0	8.65358	0.00534286	0.198202	0.961069	0.0146873	0.948701	0.963411		FALSE	55607	61.581	0.278893	0.941623	27191	19394	18673	24292	37221	50290	0.934216	42965	116738
Scalindua_ODZ_B	27.4188	0.986307	0.0333642	1665406	101	101	23	19.8353	0.0154642	0.92077	1	0.0292511	0.974279	0.995987	2.55618	FALSE	718676	68.4031	0.262173	0.921676	39442	6154	5712	123517	171049	184705	0.959907	129229	399288
Scalindua_arabica	2.67922	0.333541	0.0220376	2693807	102	97	0	7.03707	0.00430387	0.153648	0.906122	0.0157085	0.950456	0.964308		FALSE	32669	60.6922	0.301408	0.944189	20506	14773	14271	17435	27436	37253	0.93431	31706	88308
Scalindua_bin.7	35.2721	0.990511	0.0325085	2066161	206	206	31	25.5665	0.0179664	0.944013	1	0.0283747	0.976209	0.997032	2.64769	FALSE	1246598	75.6678	0.264155	0.918586	46404	5790	5382	159479	272917	293115	0.962951	164861	636130
* other Scalindua genomes that have less than 1x estimated coverage and therefore not listed here.
* only the genomes highlighted by green background are present in the sample investigated, due to their high coverages and ~100% breadths.
									s
		s

## Sheet: ETNP_PS-S6_120m
genome	coverage	breadth	nucl_diversity	length	true_scaffolds	detected_scaffolds	coverage_median	coverage_std	coverage_SEM	breadth_minCov	breadth_expected	nucl_diversity_rarefied	conANI_reference	popANI_reference	iRep	iRep_GC_corrected	linked_SNV_count	SNV_distance_mean	r2_mean	d_prime_mean	consensus_divergent_sites	population_divergent_sites	SNS_count	SNV_count	filtered_read_pair_count	reads_unfiltered_pairs	reads_mean_PID	divergent_site_count	reads_unfiltered_reads
Planctomycetes_bacterium_B22T3L8	1.76433	0.249694	0.022023	2739149	616	429	0	5.57179	0.00344493	0.106906	0.789424	0.00249078	0.949937	0.963283		FALSE	18045	56.1471	0.281627	0.940138	14660	10752	10424	11816	18372	24318	0.933005	22240	58727
Planctomycetes_bacterium_B27T3L11	2.05851	0.268779	0.0225683	2523958	270	231	0	6.06824	0.00386116	0.119636	0.837596	0.00407593	0.950565	0.963783		FALSE	25108	54.9399	0.253727	0.935872	14927	10936	10571	12765	19709	25389	0.935856	23336	59930
Scalindua_Bin_040	3.67605	0.383749	0.023019	2674276	255	209	0	8.65358	0.00534286	0.198202	0.961069	0.0146873	0.948701	0.963411		FALSE	55607	61.581	0.278893	0.941623	27191	19394	18673	24292	37221	50290	0.934216	42965	116738
Scalindua_ODZ_B	27.4188	0.986307	0.0333642	1665406	101	101	23	19.8353	0.0154642	0.92077	1	0.0292511	0.974279	0.995987	2.55618	FALSE	718676	68.4031	0.262173	0.921676	39442	6154	5712	123517	171049	184705	0.959907	129229	399288
Scalindua_arabica	2.67922	0.333541	0.0220376	2693807	102	97	0	7.03707	0.00430387	0.153648	0.906122	0.0157085	0.950456	0.964308		FALSE	32669	60.6922	0.301408	0.944189	20506	14773	14271	17435	27436	37253	0.93431	31706	88308
Scalindua_bin.7	35.2721	0.990511	0.0325085	2066161	206	206	31	25.5665	0.0179664	0.944013	1	0.0283747	0.976209	0.997032	2.64769	FALSE	1246598	75.6678	0.264155	0.918586	46404	5790	5382	159479	272917	293115	0.962951	164861	636130
* other Scalindua genomes that have less than 1x estimated coverage and therefore not listed here.
* only the genomes highlighted by green background are present in the sample investigated, due to their high coverages and ~100% breadths.

## Sheet: ETNP_PS-S6_200m
c	coverage	breadth	nucl_diversity	length	true_scaffolds	detected_scaffolds	coverage_median	coverage_std	coverage_SEM	breadth_minCov	breadth_expected	nucl_diversity_rarefied	conANI_reference	popANI_reference	iRep	iRep_GC_corrected	linked_SNV_count	SNV_distance_mean	r2_mean	d_prime_mean	consensus_divergent_sites	population_divergent_sites	SNS_count	SNV_count	filtered_read_pair_count	reads_unfiltered_pairs	reads_mean_PID	reads_unfiltered_reads	divergent_site_count
Planctomycetes_bacterium_B22T3L8	5.19435	0.290447	0.0211778	2739149	616	438	0	16.4982	0.0102005	0.174881	0.989813	0.0144529	0.945658	0.959703		FALSE	139910	98.0741	0.265605	0.934758	26031	19303	18553	23205	52763	71451	0.931085	177520	41758
Planctomycetes_bacterium_B27T3L11	6.06071	0.301786	0.021203	2523958	270	229	0	18.0306	0.0114727	0.191292	0.995259	0.0178617	0.946288	0.960422		FALSE	170829	103.638	0.257781	0.927413	25933	19109	18363	23898	56562	74939	0.933854	180834	42261
Scalindua_Bin_040	11.5266	0.429252	0.0218324	2674276	255	213	0	27.4936	0.016975	0.2982	0.999962	0.0202778	0.94425	0.960029		FALSE	317677	106.333	0.296797	0.941512	44459	31876	30525	42316	113934	158683	0.932769	375611	72841
Scalindua_ODZ_B	177.362	0.996428	0.0299697	1665406	101	101	176	80.7744	0.0629743	0.993342	1	0.0291498	0.989284	0.998899	1.81563	FALSE	3368791	150.648	0.275537	0.91027	17728	1821	1691	135904	1084751	1134146	0.971472	2421190	137595
Scalindua_arabica	9.33749	0.397659	0.0216122	2693807	102	97	0	24.2834	0.0148517	0.265528	0.999737	0.0219154	0.945366	0.961095		FALSE	248990	104.237	0.3088	0.937775	39079	27828	26709	36493	93192	128554	0.933948	311132	63202
Scalindua_bin.7	216.121	0.998664	0.0296362	2066161	206	206	205	106.636	0.0749369	0.996505	1	0.028766	0.990761	0.99947	1.90811	FALSE	4418401	158.569	0.280992	0.902461	19022	1091	964	165420	1640019	1712715	0.972636	3676028	166384
Scalindua_sp._OFTM1	2.54209	0.162684	0.0208959	3785561	89	72	0	11.6138	0.00598321	0.0880165	0.894037	0.0205748	0.94176	0.956455		FALSE	89332	98.9855	0.304557	0.944818	19405	14509	13876	15777	35777	56467	0.928231	141509	29653
* other Scalindua genomes that have less than 1x estimated coverage and therefore not listed here.
* only the genomes highlighted by green background are present in the sample investigated, due to their high coverages and ~100% breadths.
										s

## Sheet: ETNP_PPS-17_185m
genome	coverage	breadth	nucl_diversity	length	true_scaffolds	detected_scaffolds	coverage_median	coverage_std	coverage_SEM	breadth_minCov	breadth_expected	nucl_diversity_rarefied	conANI_reference	popANI_reference	iRep	iRep_GC_corrected	linked_SNV_count	SNV_distance_mean	r2_mean	d_prime_mean	consensus_divergent_sites	population_divergent_sites	SNS_count	SNV_count	filtered_read_pair_count	reads_unfiltered_pairs	reads_mean_PID	divergent_site_count	reads_unfiltered_reads
Planctomycetes_bacterium_B22T3L8	3.92878	0.271354	0.0208922	2739149	616	433	0	12.5919	0.00778532	0.156023	0.968855	0.0127824	0.947032	0.960149		FALSE	99315	84.6833	0.27216	0.941838	22637	17031	16419	19654	41837	57515	0.931539	36073	137687
Planctomycetes_bacterium_B27T3L11	4.57534	0.280966	0.0208326	2523958	270	232	0	13.8564	0.00881667	0.168649	0.982403	0.0179322	0.947472	0.960786		FALSE	115909	88.7496	0.266695	0.931304	22359	16692	16056	19968	44763	59488	0.933836	36024	138377
Scalindua_Bin_040	8.77837	0.405768	0.0212113	2674276	255	208	0	21.2144	0.0130981	0.26966	0.99957	0.0198402	0.945521	0.960205		FALSE	230681	91.7282	0.297126	0.942667	39287	28698	27524	36028	90825	126930	0.932126	63552	291305
Scalindua_ODZ_B	137.462	0.99639	0.0291475	1665406	101	101	137	62.9396	0.0490698	0.992462	1	0.0282943	0.989528	0.998857	1.78575	FALSE	2749845	128.908	0.28058	0.915779	17308	1890	1747	133141	880082	923335	0.971507	134888	1938735
Scalindua_arabica	7.19336	0.37946	0.0211034	2693807	102	96	0	18.9384	0.0115827	0.238529	0.998256	0.0218436	0.946641	0.961485		FALSE	177379	90.2278	0.314497	0.941705	34286	24748	23748	31028	75252	104395	0.933355	54776	243288
Scalindua_bin.7	167.664	0.998698	0.028754	2066161	206	206	159	81.3629	0.0571766	0.995973	1	0.0278454	0.991409	0.999483	1.88264	FALSE	3661194	136.511	0.286441	0.908596	17678	1064	947	161896	1332345	1395446	0.972616	162843	2949770
Scalindua_sp._OFTM1	1.95947	0.149191	0.0202934	3785561	89	72	0	9.02531	0.00464965	0.0779435	0.822753	0.021445	0.943134	0.95689		FALSE	59640	86.435	0.314916	0.949587	16779	12720	12191	13088	29040	45747	0.929088	25279	109738
* other Scalindua genomes that have less than 1x estimated coverage and therefore not listed here.
* only the genomes highlighted by green background are present in the sample investigated, due to their high coverages and ~100% breadths.

[truncated: 1 more sheets: ETNP_PPS-17_215m]
